# Supplementary material for: Role of Platelet-Rich Plasma Injection in Anterior Cruciate Ligament Reconstruction: A Meta-Analysis of Randomized Controlled Trials
Source: Bioengineering (Basel). 2026 Apr 13;13(4):455. doi: 10.3390/bioengineering13040455 (PMC13113828; doi:10.3390/bioengineering13040455)
Supplement: Supplementary file 1 [file bioengineering-13-00455-s001.zip]

Archive with 1 entries (1 files):
- bioengineering-4188222-supplementary.pdf
